# Supplementary material for: Genomic Profiling Identifies GATA6 as a Candidate Oncogene Amplified in Pancreatobiliary Cancer
Source: PLoS Genet. 2008 May 23;4(5):e1000081. doi: 10.1371/journal.pgen.1000081 (PMC2413204; doi:10.1371/journal.pgen.1000081)
Supplement: Table S1 — Primer/siRNA sequences. (0.02 MB XLS) [file pgen.1000081.s002.xls]

## Sheet: Homozygous deletions
Homozygous deletions
CYTOBAND	GENE	CELL LINE(S)	FORWARD PRIMER	REVERSE PRIMER	SIZE (bp)	FLANKING GENE	FORWARD PRIMER	REVERSE PRIMER	SIZE (bp)	ANNEALING TEMP
3p24.1	TGFBR2	P224	5'-TTTGCTCACCTGAGTATTTTGC-3'	5'-GGAACACTTCAGCTGTACTCATGT-3'	165	RARB	5'-GGCTTTTAGCTGGCTTGTCTG-3'	5'-TGAGCAGTGTGCCGATGCTG-3'	329	59
4q35.1	TLR3	B301	5'-TGCCTTTCGTCATAAATTGC-3'	5'-GGCCTGAAATAAGGAGACACA-3'	236	ARGBP2	5'-AATCCACACTTTCACGGAGG-3'	5'-GTTTGTGGGGACCTCAAGAA-3'	286	52
9p21.3	CDKN2A	P198, P201	5'-TTTATTCATTTGCTTGTGGCC-3'	5'-GGTCCCGATTTAGAAGGAGC-3'	120	ACO1	5'-TGGCACTACTGACATTCCCA-3'	5'-CAAAGATGGCCCAAGTAGGA-3'	272	56
9p21.2	IFT74	P201, P374	5'-AGTTTCCGCTGGTGCTATGT-3'	5'-TTGACATTGTTTTCCCCCTTA-3'	152	ACO1	5'-TGGCACTACTGACATTCCCA-3'	5'-CAAAGATGGCCCAAGTAGGA-3'	272	59
9p21.2	TEK	P201, P374	5'-CTGCAAGTTCAGTCCAGGAT-3'	5'-CACATGTCTCCCAAATGTCA-3'	194	ACO1	5'-TGGCACTACTGACATTCCCA-3'	5'-CAAAGATGGCCCAAGTAGGA-3'	272	58
9p21.2	MOBKL2B	P201, P374	5'-TGAGTTGGAAATGATGGAAATTA-3'	5'-ACACACGCACAAGCTTCAGT-3'	152	ACO1	5'-TGGCACTACTGACATTCCCA-3'	5'-CAAAGATGGCCCAAGTAGGA-3'	272	54
19q13.43	ZNF135	P374	5'-GACGATGGTTTAACAAAGG-3'	5'-GTAAAGCTGCTCCCGTAG-3'	147	TRIM28	5'-GATGGGGTGACAGGACAGAG-3'	5'-AACTGAGGACAAGGCAGACG-3'	242	60

## Sheet: GATA6 Q-PCR
GATA6 Q-PCR
GENE	FORWARD PRIMER	REVERSE PRIMER
GATA6	5’-TTTGCCAACCTTAACAGTAGAGC-3’	5’-TGGGGGAAGTATTTTTGCTG-3’
NPC1	5’-TCGCTGGTCTTCATTACTGC-3’	5’-CCCAAAGTGCTGGTCAAAGT-3’

## Sheet: GATA6 Q-RT-PCR
GATA6 Q-RT-PCR
GENE	FORWARD PRIMER	REVERSE PRIMER
GATA6	5’-GTGCCCAGACCACTTGCTAT-3’	5’-TGGAATTATTGCTATTACCAGAGC-3’
GAPDH	5’-CAATGACCCCTTCATTGACC-3’	5’-CATCTCGCTCCTGGAAGATG-3’

## Sheet: GATA6 siRNAs
GATA6 siRNAs
Primer	SENSE	ANTISENSE
GATA6-1	5'-AAGACUUGCUCUGGUAAUAUU-3'	5'-UAUUACCAGAGCAAGUCUUUU-3'
GATA6-2	5'-GCAGAAACGCCGAGGGUGAUU-3'	5'-UCACCCUCGGCGUUUCUGCUU-3'
